# Supplementary material for: Postglacial phylogeography, admixture, and evolution of red spruce (Picea rubens Sarg.) in Eastern North America
Source: Front Plant Sci. 2023 Oct 12;14:1272362. doi: 10.3389/fpls.2023.1272362 (PMC10602686; doi:10.3389/fpls.2023.1272362)
Supplement: Supplementary file 2 [file DataSheet_1.xlsx]

## Sheet: Sheet1
Supplemental data file 1 - Microsatellite genotype data of red spruce individuals
	RPGSE03		RPGSE04		RPGSE05		RPGSE08		RPGSE10		RPGSE29		RPGSE34		RPGSE35		RPMSA13
tn_old_01	229	229	224	230	263	263	227	227	195	198	271	273	259	275	181	201	191	203
tn_old_02	229	229	224	230	263	263	227	227	192	192	263	275	275	275	181	181	183	193
tn_old_03	229	229	236	236	263	263	227	227	192	201	261	263	263	275	185	185	193	195
tn_old_04	229	229	218	224	263	263	227	227	192	198	271	273	271	275	169	181	183	195
tn_old_05	229	229	218	236	263	263	227	227	192	192	263	279	265	275	181	181	191	199
tn_old_06	229	229	230	230	263	263	227	227	192	201	261	273	267	277	197	201	201	201
tn_old_07	0	0	0	0	263	263	227	227	0	0	0	0	0	0	0	0	0	0
tn_old_08	229	229	224	230	263	263	227	227	192	192	271	275	267	277	181	181	193	195
tn_old_09	229	229	224	236	263	263	227	227	192	192	271	273	277	277	181	197	197	197
tn_old_10	0	0	0	0	263	263	227	227	0	0	0	0	0	0	0	0	0	0
tn_old_11	0	0	0	0	263	263	227	227	0	0	0	0	0	0	0	0	0	0
tn_old_12	229	229	218	236	263	263	227	227	192	192	271	275	267	277	181	197	195	195
tn_old_13	0	0	230	236	263	263	227	227	201	201	0	0	0	0	0	0	191	207
tn_old_14	229	229	230	236	263	263	227	227	195	201	273	273	265	277	181	185	191	193
tn_old_15	229	229	218	236	263	263	227	227	195	201	273	273	271	279	181	181	193	207
tn_old_16	229	229	224	224	263	263	227	227	195	201	271	271	269	277	181	181	191	195
tn_old_17	229	229	224	236	263	263	227	227	192	192	269	271	277	277	181	185	191	191
tn_old_18	229	229	224	230	263	263	227	227	195	201	273	273	277	281	181	181	191	191
tn_old_19	229	229	218	224	263	263	227	227	192	192	271	271	273	277	181	181	195	195
tn_old_20	229	229	236	236	263	263	227	227	192	192	271	271	277	277	197	205	191	191
tn_old_21	229	229	218	224	263	263	227	227	192	192	269	279	267	277	181	181	191	191
tn_old_22	229	229	230	230	263	263	227	227	192	201	269	273	265	267	181	199	195	195
tn_old_23	229	229	218	221	263	263	227	227	192	192	271	271	275	277	181	181	191	193
tn_old_24	229	229	224	236	263	263	227	227	192	201	269	271	277	279	185	199	193	193
tn_old_25	229	229	230	236	263	263	227	227	192	201	271	271	265	279	181	181	183	191
tn_old_26	229	229	218	230	263	263	227	227	192	192	273	273	267	269	181	181	183	295
tn_old_27	229	229	218	224	263	263	227	227	192	201	275	275	269	277	181	185	191	191
tn_old_28	229	229	230	236	263	263	227	227	192	192	271	271	263	267	181	197	191	207
tn_old_29	229	229	218	236	263	263	227	227	192	192	261	273	267	281	181	181	197	197
tn_old_30	229	229	224	245	263	263	227	227	0	0	261	273	273	279	181	199	201	201
tn_old_31	229	229	230	230	263	263	227	227	192	201	261	269	275	277	181	199	183	207
tn_old_32	229	229	236	236	263	263	227	227	192	192	275	281	269	279	181	181	191	191
tn_old_33	229	229	218	224	260	263	227	227	192	201	269	271	267	279	181	185	183	195
tn_old_34	229	229	218	224	263	263	227	227	192	201	271	271	277	281	181	181	201	203
tn_old_35	229	229	224	236	263	263	227	227	192	201	265	267	265	279	181	181	183	203
tn_old_36	229	229	218	236	263	263	227	227	192	201	261	263	277	279	181	181	197	197
tn_old_37	229	229	218	236	263	263	227	227	192	192	271	275	271	275	181	181	191	201
tn_old_38	0	0	236	236	263	263	227	227	201	201	0	0	0	0	0	0	191	191
tn_old_39	229	229	218	230	263	263	227	227	192	192	261	269	273	277	185	185	183	235
tn_old_40	229	229	236	242	263	263	227	227	192	192	269	271	267	273	181	181	183	191
tn_old_41	229	229	236	236	263	263	227	227	198	201	265	273	267	277	181	181	193	295
tn_old_42	229	229	218	224	263	263	227	227	192	192	273	273	269	269	185	185	197	199
tn_old_43	229	229	230	236	263	263	227	227	192	201	271	273	267	269	181	181	191	197
tn_old_44	229	229	224	230	263	263	227	227	192	201	261	273	261	269	181	181	191	199
tn_old_45	229	229	224	230	263	263	227	227	192	192	265	271	267	269	181	187	207	207
tn_old_46	229	229	221	236	263	263	227	227	192	192	261	275	267	277	181	181	183	191
tn_old_47	229	229	233	236	263	263	227	227	192	201	271	273	277	277	181	185	183	207
tn_old_48	229	229	230	236	263	263	227	227	198	201	261	273	275	279	181	181	193	197
tn_old_49	229	229	224	236	263	263	227	227	192	192	261	261	271	275	181	181	189	191
tn_old_50	229	229	218	218	263	263	227	227	192	192	271	271	271	275	181	181	191	197
tn_old_51	229	229	218	221	263	263	227	227	192	192	269	273	273	275	181	199	189	189
tn_old_52	229	229	230	236	263	263	227	227	192	192	271	275	269	275	181	205	197	295
tn_old_53	229	229	221	224	263	263	227	227	192	201	271	275	265	275	181	185	193	193
tn_old_54	0	0	221	230	263	263	227	227	192	201	277	277	259	275	157	181	191	191
tn_old_55	229	229	230	236	263	263	227	227	192	201	265	265	275	275	181	185	199	199
tn_old_56	229	229	218	218	263	263	227	227	198	201	265	273	265	265	181	189	199	201
tn_old_57	229	229	218	224	263	263	227	227	192	201	273	277	265	275	181	181	191	211
tn_old_58	229	229	224	230	263	263	227	227	192	201	273	273	259	275	181	181	195	197
tn_old_59	229	229	224	236	263	263	227	227	192	201	263	265	265	279	181	183	0	0
tn_old_60	229	229	218	221	263	263	227	227	192	192	265	273	265	267	181	181	193	195
wv_old_01	229	229	218	230	266	266	227	227	198	201	267	267	277	297	179	179	193	195
wv_old_02	229	229	221	227	266	266	227	227	201	201	263	269	269	279	179	183	193	195
wv_old_03	229	229	224	236	266	266	227	227	192	201	269	269	267	277	179	179	193	193
wv_old_04	229	229	221	221	266	266	227	227	192	198	261	261	273	275	179	179	191	191
wv_old_05	229	229	221	230	266	266	227	227	198	198	261	277	267	293	179	199	183	191
wv_old_06	229	229	230	236	266	266	227	227	192	198	269	269	267	267	179	179	183	183
wv_old_07	0	0	227	230	266	266	227	227	192	192	269	275	279	281	179	183	191	191
wv_old_08	229	229	227	236	266	266	227	227	192	192	271	271	267	267	179	179	191	191
wv_old_09	229	229	227	230	266	266	227	227	192	198	275	275	267	267	179	179	195	195
wv_old_10	229	229	227	230	266	266	227	227	192	201	273	273	275	275	179	179	191	191
wv_old_11	229	229	221	227	266	266	227	227	201	201	261	275	275	279	0	0	183	191
wv_old_12	229	229	221	230	266	266	227	227	192	192	261	261	267	297	179	179	177	177
wv_old_13	229	229	221	236	266	266	227	227	192	192	269	273	267	277	179	183	197	197
wv_old_14	229	229	221	227	266	266	227	227	192	201	263	263	273	273	181	181	183	191
wv_old_15	229	229	221	230	266	266	227	227	192	192	263	271	277	281	0	0	183	195
wv_old_16	229	229	221	230	266	266	227	227	192	192	263	271	267	277	0	0	199	199
wv_old_17	229	229	227	227	266	266	227	227	192	192	271	271	269	269	0	0	191	191
wv_old_18	229	229	215	236	266	266	227	227	192	201	257	275	273	277	0	0	193	197
wv_old_19	229	229	230	236	266	266	227	227	192	192	271	273	273	277	0	0	183	191
wv_old_20	229	229	236	248	266	266	227	227	201	201	273	275	277	281	185	185	191	199
wv_old_21	229	229	230	236	266	266	227	227	192	192	271	277	277	277	185	185	171	207
wv_old_22	229	229	221	230	266	266	227	227	192	201	263	263	269	277	181	185	193	197
wv_old_23	229	229	227	236	266	266	227	227	201	201	263	271	279	283	181	185	195	195
wv_old_24	229	229	236	236	266	266	227	227	192	192	273	273	267	267	181	181	171	205
wv_old_25	229	229	236	236	266	266	227	227	201	201	271	273	275	277	181	185	183	207
wv_old_26	229	229	227	230	266	266	227	227	201	201	263	263	277	277	181	181	191	207
wv_old_27	229	229	221	224	266	266	227	227	192	204	269	269	267	279	181	187	183	193
wv_old_28	229	229	221	236	266	266	227	227	192	201	275	277	271	281	181	187	207	207
wv_old_29	229	229	230	230	266	266	227	227	192	201	263	271	273	275	181	181	201	201
wv_old_30	229	229	221	230	266	266	227	227	201	201	263	271	277	279	181	181	183	183
wv_old_31	229	229	227	236	266	266	227	227	192	192	273	273	269	271	0	0	197	197
wv_old_32	229	229	236	236	266	266	227	227	192	192	265	265	269	277	181	181	191	207
wv_old_33	229	229	221	236	266	266	227	227	192	192	263	275	273	275	181	181	191	199
wv_old_34	229	229	230	236	266	266	227	227	192	201	263	271	275	277	0	0	191	191
wv_old_35	229	229	230	236	266	266	227	227	198	201	255	271	277	279	181	185	177	201
wv_old_36	229	229	221	221	266	266	227	227	192	192	271	271	267	273	181	181	183	191
wv_old_37	229	229	227	236	266	266	227	227	192	192	261	273	267	267	181	181	201	203
wv_old_38	229	229	221	227	266	266	227	227	192	192	263	271	277	283	0	0	191	193
wv_old_39	229	229	221	236	266	266	227	227	192	201	265	277	269	277	181	181	171	207
wv_old_40	229	229	221	230	266	266	227	227	192	201	273	273	267	277	181	181	179	179
wv_old_41	229	229	227	230	266	266	227	227	192	192	273	275	275	277	181	185	177	177
wv_old_42	229	229	221	236	266	266	227	227	192	192	261	275	277	279	181	199	177	177
wv_old_43	229	229	221	236	266	266	227	227	201	201	273	275	267	267	181	185	195	201
wv_old_44	0	0	230	236	266	266	227	227	192	201	263	275	269	277	183	187	191	191
wv_old_45	229	229	0	0	266	266	227	227	192	201	271	271	269	273	0	0	0	0
wv_old_46	0	0	236	236	266	266	227	227	201	201	263	275	269	279	0	0	201	201
wv_old_47	229	229	221	230	266	266	227	227	192	201	273	273	279	283	0	0	0	0
wv_old_48	229	229	230	230	260	266	227	227	192	201	261	265	273	281	197	199	183	201
wv_old_49	0	0	0	0	266	266	227	227	192	192	261	261	273	277	189	189	177	205
wv_old_50	229	229	230	236	266	266	227	227	201	201	265	269	267	277	181	181	183	197
wv_old_51	229	229	236	236	266	266	227	227	192	192	269	275	267	269	181	181	193	201
wv_old_52	229	229	236	236	266	266	227	227	192	201	269	273	267	277	181	181	183	193
wv_old_53	229	229	221	248	266	266	227	227	192	201	263	263	267	267	181	181	191	191
wv_old_54	229	229	221	236	266	266	227	227	198	198	271	271	277	279	181	181	191	191
wv_old_55	229	229	227	230	266	266	227	227	201	201	0	0	273	281	181	181	189	191
wv_old_56	229	229	230	236	266	266	227	227	201	201	263	271	271	277	0	0	181	197
wv_old_57	229	229	227	236	266	266	227	227	192	192	271	271	261	277	181	181	183	191
wv_old_58	229	229	227	236	266	266	227	227	192	192	273	275	267	283	181	181	177	177
wv_old_59	229	229	227	227	266	266	227	227	201	201	269	269	279	279	181	185	181	191
wv_old_60	229	229	224	230	266	266	227	227	201	201	269	269	265	275	167	181	181	181
ny_old_01	229	229	224	224	266	266	227	227	192	201	273	275	269	279	181	181	185	195
ny_old_02	229	229	224	248	266	266	227	227	192	192	263	275	267	277	181	181	185	199
ny_old_03	229	229	233	236	266	266	227	227	201	201	271	271	265	277	181	185	185	201
ny_old_04	0	0	0	0	266	266	227	227	0	0	271	271	275	275	0	0	185	195
ny_old_05	229	229	224	230	266	266	227	227	192	192	271	271	275	277	181	181	185	197
ny_old_06	229	229	224	224	266	266	227	227	192	201	271	271	277	277	181	181	185	197
ny_old_07	229	229	0	0	266	266	227	227	192	201	261	271	277	277	181	181	185	197
ny_old_08	229	229	218	221	263	263	227	227	0	0	275	275	277	277	181	181	185	195
ny_old_09	229	229	227	230	263	263	227	227	195	201	259	271	275	275	181	181	185	195
ny_old_10	0	0	0	0	263	266	227	227	201	201	275	275	277	277	0	0	185	193
ny_old_11	0	0	0	0	0	0	227	227	0	0	0	0	0	0	0	0	0	0
ny_old_12	229	229	221	221	266	266	227	227	192	192	263	273	269	279	181	181	193	199
ny_old_13	229	229	221	224	266	266	227	227	192	192	271	275	277	277	181	181	193	193
ny_old_14	229	229	218	221	266	266	227	227	192	192	275	275	277	283	181	181	195	195
ny_old_15	223	232	0	0	0	0	227	227	0	0	275	275	0	0	0	0	0	0
ny_old_16	229	229	230	230	266	266	227	227	201	201	271	271	267	293	181	181	0	0
ny_old_17	229	244	236	236	266	266	227	227	192	201	255	271	275	277	181	181	185	193
ny_old_18	229	235	0	0	266	266	227	227	192	201	0	0	0	0	0	0	0	0
ny_old_19	229	229	0	0	266	266	227	227	201	201	275	275	279	293	181	181	185	193
ny_old_20	229	229	233	236	266	266	227	230	192	192	271	275	277	277	181	181	185	195
ny_old_21	229	229	224	236	263	266	227	230	192	192	271	271	279	279	181	181	193	195
ny_old_22	0	0	221	230	263	266	227	227	201	201	0	0	0	0	181	191	185	193
ny_old_23	229	229	221	236	263	266	227	227	192	192	261	275	277	277	169	181	193	193
ny_old_24	229	229	221	227	263	263	230	230	192	192	261	263	277	277	181	181	193	209
ny_old_25	0	0	0	0	263	266	227	227	201	201	265	271	275	277	0	0	193	193
ny_old_26	229	235	0	0	266	266	227	227	201	201	0	0	0	0	0	0	193	193
ny_old_27	229	229	230	236	266	266	227	230	192	201	269	271	277	277	181	181	185	195
ny_old_28	229	229	221	236	266	266	227	227	192	192	263	271	277	277	169	181	191	193
ny_old_29	229	229	218	221	266	266	227	227	201	201	263	275	277	277	181	181	185	193
ny_old_30	229	229	0	0	266	266	227	227	201	201	269	275	277	279	181	181	185	195
ny_old_31	0	0	0	0	0	0	227	227	0	0	0	0	0	0	0	0	0	0
ny_old_32	229	229	0	0	263	263	227	227	0	0	0	0	277	277	0	0	193	193
ny_old_33	229	229	221	236	263	263	227	227	192	192	0	0	267	279	181	181	193	195
ny_old_34	229	229	221	224	266	266	227	227	192	192	271	275	277	277	181	181	193	193
ny_old_35	223	229	0	0	263	263	227	227	0	0	271	271	277	279	0	0	185	195
ny_old_36	229	229	221	227	266	266	227	227	201	201	263	273	267	279	181	181	185	195
ny_old_37	229	229	221	236	263	263	227	230	198	198	263	271	279	279	181	181	197	201
ny_old_38	229	229	218	221	266	266	227	227	192	192	263	271	267	277	171	171	185	209
ny_old_39	229	229	230	230	266	266	227	227	201	201	271	271	275	277	181	181	185	195
ny_old_40	226	229	0	0	263	266	227	227	0	0	275	279	0	0	0	0	0	0
ny_old_41	229	229	221	221	263	266	227	230	201	201	273	275	277	277	181	181	183	185
ny_old_42	229	229	221	221	266	266	227	227	0	0	263	275	265	267	0	0	0	0
ny_old_43	229	229	221	230	266	266	227	227	201	201	269	269	279	279	181	181	181	185
ny_old_44	229	229	0	0	266	266	227	227	0	0	0	0	269	279	0	0	0	0
ny_old_45	229	229	227	236	266	266	227	227	192	192	275	275	279	279	181	181	193	195
ny_old_46	229	229	221	230	263	266	227	227	201	201	263	271	275	279	0	0	195	195
ny_old_47	229	229	230	236	266	266	227	227	0	0	263	263	265	277	0	0	0	0
ny_old_48	229	229	221	221	263	266	227	227	0	0	0	0	265	281	181	181	185	185
ny_old_49	0	0	0	0	263	266	227	227	0	0	0	0	0	0	0	0	0	0
ny_old_50	0	0	0	0	263	266	227	227	0	0	271	271	277	277	0	0	0	0
ny_old_51	229	229	221	227	266	266	227	227	201	201	263	271	277	277	181	181	195	195
ny_old_52	229	229	215	221	263	263	227	227	0	0	263	271	279	283	181	181	185	195
ny_old_53	229	229	236	248	266	266	227	227	192	201	269	269	279	279	181	181	193	193
ny_old_54	0	0	0	0	266	266	227	227	0	0	0	0	0	0	0	0	0	0
ny_old_55	229	229	227	236	266	266	227	227	198	198	0	0	261	275	181	181	195	195
ny_old_56	229	232	236	236	263	263	227	227	201	201	0	0	269	279	181	181	0	0
ny_old_57	229	229	233	236	266	266	227	227	192	201	269	271	267	277	181	181	193	195
ny_old_58	229	229	227	230	263	266	227	227	201	201	271	271	269	277	181	181	193	195
ny_old_59	229	229	233	236	263	266	227	227	201	201	0	0	267	277	0	0	183	195
ny_old_60	229	229	227	230	263	263	227	227	0	0	273	273	277	277	183	207	183	195
nh_s_1	229	229	233	248	266	266	227	227	192	192	271	273	279	279	181	181	181	203
nh_s_10	229	229	233	239	266	266	227	227	192	201	271	273	277	279	181	181	183	203
nh_s_11	229	229	221	227	266	266	227	227	201	201	263	263	279	279	171	181	183	203
nh_s_12	229	232	221	239	266	266	227	227	198	198	251	277	255	277	181	181	191	191
nh_s_13	229	229	227	233	266	266	227	227	192	192	259	271	273	279	181	181	201	203
nh_s_14	229	229	227	239	263	263	227	227	192	201	251	251	269	269	169	169	201	201
nh_s_15	0	0	221	227	266	266	227	227	201	201	273	273	273	273	169	181	191	191
nh_s_16	229	229	227	227	266	266	227	227	201	201	265	265	275	279	181	181	191	203
nh_s_17	229	232	221	221	266	266	227	227	201	201	265	277	269	277	169	169	183	211
nh_s_18	229	229	221	233	266	266	227	227	201	201	271	271	279	279	181	181	183	203
nh_s_19	229	241	221	227	266	266	227	227	192	201	263	263	269	275	169	185	191	211
nh_s_2	229	229	236	236	266	266	227	227	192	198	265	273	269	277	181	181	197	199
nh_s_20	229	229	227	236	266	266	227	227	192	201	271	271	273	277	181	181	191	191
nh_s_21	229	229	227	236	266	266	227	227	192	192	273	273	269	279	171	181	191	191
nh_s_22	229	229	221	227	266	266	227	227	192	201	265	265	269	279	181	181	191	203
nh_s_23	229	229	221	227	266	266	227	227	192	201	265	265	269	273	181	181	191	191
nh_s_24	229	229	221	227	266	266	227	227	201	201	271	271	273	279	171	181	191	191
nh_s_25	232	232	227	233	266	266	227	227	0	0	257	271	265	279	181	181	181	191
nh_s_26	229	229	227	236	266	266	227	227	192	192	275	275	273	279	181	181	183	203
nh_s_27	229	229	227	233	266	266	227	227	201	201	265	271	273	273	171	181	203	203
nh_s_28	229	229	221	227	266	266	227	227	201	201	271	271	265	279	171	181	203	203
nh_s_29	232	232	221	236	266	266	227	227	201	201	273	277	277	277	181	181	181	193
nh_s_3	229	229	233	233	266	266	227	227	192	198	271	275	273	277	181	181	201	203
nh_s_30	229	229	221	236	266	266	227	227	201	201	273	277	275	275	169	169	193	193
nh_s_31	229	229	221	236	266	266	227	227	192	192	273	275	269	277	169	185	191	191
nh_s_32	229	229	233	239	266	266	227	227	192	192	0	0	269	279	181	181	191	201
nh_s_33	229	229	221	227	266	266	227	227	192	201	275	277	273	273	181	181	191	203
nh_s_34	229	229	221	227	266	266	227	227	192	201	271	271	265	273	181	181	191	191
nh_s_35	229	229	221	236	263	266	227	227	201	201	271	273	277	277	169	171	183	183
nh_s_36	229	229	221	233	266	266	227	227	192	201	271	271	273	277	181	181	191	199
nh_s_37	229	229	221	242	266	266	227	227	192	201	251	277	269	277	171	181	191	193
nh_s_38	229	229	227	242	266	266	227	227	192	201	251	263	277	277	181	181	183	193
nh_s_39	0	0	227	239	266	266	227	227	192	201	275	275	279	279	181	181	177	191
nh_s_4	229	229	221	242	266	266	227	227	192	201	251	271	269	269	165	169	191	191
nh_s_40	229	229	227	227	266	266	227	227	192	201	0	0	279	279	181	181	183	191
nh_s_41	229	229	221	233	266	266	227	227	192	201	271	275	271	275	181	181	191	191
nh_s_42	229	229	233	233	266	266	227	227	192	201	271	275	271	281	169	181	183	191
nh_s_43	229	229	227	239	266	266	227	227	192	201	271	271	273	281	181	181	191	199
nh_s_44	229	229	227	239	266	266	227	227	192	201	0	0	273	273	181	181	183	203
nh_s_45	229	229	221	221	266	266	227	227	192	201	0	0	277	277	169	169	183	193
nh_s_46	229	229	227	233	266	266	227	227	201	201	247	275	273	273	181	181	199	203
nh_s_47	229	229	221	233	263	263	227	227	192	201	271	271	273	277	181	181	191	191
nh_s_48	229	229	221	227	266	266	227	227	192	201	263	273	277	277	181	181	181	209
nh_s_49	229	232	236	236	266	266	227	227	192	201	273	273	255	269	181	181	181	181
nh_s_5	232	232	227	239	266	266	227	227	201	201	263	273	275	283	169	169	209	211
nh_s_50	229	229	227	236	266	266	227	227	192	201	263	273	269	277	181	181	181	209
nh_s_51	229	229	227	227	266	266	227	227	192	192	277	277	273	277	181	181	203	203
nh_s_52	229	232	227	239	266	266	227	227	192	198	273	273	269	273	181	181	191	203
nh_s_53	229	229	221	242	266	266	227	227	192	198	251	277	269	277	171	181	191	191
nh_s_54	229	229	221	227	266	266	227	227	192	192	271	271	273	273	169	181	191	203
nh_s_55	229	229	221	242	266	266	227	227	201	201	251	271	269	269	165	169	191	191
nh_s_56	229	229	233	239	266	266	227	227	198	198	271	271	273	277	169	181	181	191
nh_s_57	229	232	221	227	266	266	227	227	192	201	249	249	269	273	181	181	181	191
nh_s_58	229	229	227	239	266	266	227	227	192	201	263	263	273	275	181	181	201	201
nh_s_59	229	229	227	230	266	266	227	227	192	201	263	275	269	277	169	169	181	209
nh_s_6	229	229	221	239	266	266	227	227	192	201	263	273	277	277	169	169	199	199
nh_s_60	229	232	230	245	266	266	227	227	201	231	271	271	279	279	181	181	201	201
nh_s_7	229	229	221	239	266	266	227	227	192	192	273	277	269	277	169	169	197	199
nh_s_8	229	229	239	239	266	266	227	227	201	201	273	273	269	273	169	169	181	193
nh_s_9	229	229	221	227	263	266	227	227	192	192	277	277	269	275	169	169	175	193
me_s_1	229	229	224	230	266	266	227	227	198	198	0	0	267	281	169	171	207	207
me_s_10	0	0	221	236	266	266	227	227	192	201	0	0	0	0	177	185	193	201
me_s_11	229	232	227	227	263	263	230	230	192	192	259	271	277	277	0	0	183	197
me_s_12	0	0	227	230	266	266	227	227	192	201	0	0	0	0	169	169	195	195
me_s_13	0	0	221	221	266	266	227	227	201	201	271	271	0	0	171	171	0	0
me_s_14	229	229	227	236	266	266	227	227	201	201	0	0	265	269	169	169	185	193
me_s_15	0	0	221	236	266	266	227	227	201	201	263	263	267	277	169	177	201	201
me_s_16	0	0	236	236	263	263	227	227	198	201	271	271	269	269	175	177	193	193
me_s_17	229	229	221	221	266	266	227	227	201	210	0	0	267	267	171	177	193	209
me_s_18	229	229	221	233	263	266	230	230	192	201	263	269	267	275	171	175	185	193
me_s_19	232	232	221	227	266	266	227	227	201	201	0	0	267	267	171	171	193	209
me_s_2	229	229	224	230	266	266	227	227	192	192	261	261	267	277	169	171	193	195
me_s_20	0	0	227	227	266	266	227	227	192	192	0	0	277	277	169	169	179	195
me_s_21	229	229	236	236	266	266	227	227	192	192	255	271	277	277	169	177	193	197
me_s_22	229	229	221	230	266	266	227	227	192	201	269	273	275	275	171	171	205	205
me_s_23	229	229	230	236	266	266	227	227	201	201	0	0	267	275	169	173	199	199
me_s_24	229	229	221	233	266	266	227	227	192	192	265	271	277	281	171	189	193	205
me_s_25	229	229	221	227	266	266	227	227	201	201	0	0	265	275	169	189	195	205
me_s_26	229	229	221	239	266	266	227	227	201	201	271	271	277	277	169	171	195	195
me_s_27	229	229	221	221	266	266	227	227	201	201	273	273	265	277	169	171	179	185
me_s_28	229	229	230	230	266	266	227	227	201	201	0	0	267	269	189	189	185	191
me_s_29	229	229	230	236	266	266	227	227	201	201	0	0	277	277	171	175	0	0
me_s_3	229	229	221	236	266	266	227	227	0	0	245	245	267	269	171	171	183	193
me_s_30	229	229	224	236	266	266	227	227	201	201	261	271	267	267	169	171	193	193
me_s_31	229	229	236	236	263	266	227	227	198	198	271	271	269	279	169	173	193	199
me_s_32	229	229	221	200	266	266	227	227	201	201	263	279	267	281	177	189	185	193
me_s_33	229	229	221	227	266	266	227	227	192	201	263	269	279	283	169	171	195	197
me_s_34	229	229	227	236	266	266	227	227	192	201	261	261	267	267	169	169	193	193
me_s_35	229	229	221	236	266	266	227	227	192	201	261	261	269	269	175	193	193	195
me_s_36	0	0	236	236	266	266	227	227	201	201	255	255	261	279	171	171	193	205
me_s_37	0	0	236	236	266	266	227	227	0	0	0	0	0	0	169	191	183	193
me_s_38	229	229	221	221	266	266	227	227	192	201	263	263	261	269	0	0	195	195
me_s_39	229	229	230	230	266	266	227	227	198	198	0	0	271	279	171	189	195	195
me_s_4	229	229	221	221	263	263	227	227	201	210	261	273	267	267	169	169	193	205
me_s_40	229	229	230	236	266	266	227	227	192	201	267	269	267	277	0	0	203	203
me_s_41	229	229	236	236	266	266	227	227	192	201	261	261	267	275	177	191	185	195
me_s_42	229	229	230	230	263	266	227	227	198	201	247	247	277	279	0	0	195	195
me_s_43	229	229	230	230	266	266	227	227	192	201	269	269	277	279	169	169	193	193
me_s_44	229	229	221	230	266	266	227	227	201	201	247	269	277	277	169	171	201	201
me_s_45	229	229	221	221	266	266	227	227	192	201	0	0	269	281	0	0	193	193
me_s_46	229	229	221	236	266	266	227	227	201	201	261	273	267	281	0	0	183	201
me_s_47	0	0	227	236	266	266	227	227	192	198	0	0	0	0	171	171	185	193
me_s_48	229	229	230	236	266	266	227	227	192	201	255	275	267	277	171	183	193	193
me_s_49	229	229	221	227	266	266	227	227	192	201	263	271	273	277	0	0	205	205
me_s_5	232	232	236	236	266	266	227	227	192	201	261	273	277	277	169	169	183	193
me_s_50	229	229	221	236	266	266	227	227	192	192	0	0	277	277	169	171	183	193
me_s_51	229	229	227	236	263	263	227	227	201	201	0	0	277	277	169	169	193	205
me_s_52	229	229	236	236	266	266	227	227	192	198	0	0	261	277	0	0	183	195
me_s_53	223	229	221	221	266	266	227	227	198	198	267	267	279	279	169	169	183	193
me_s_54	229	229	221	236	266	266	227	227	198	198	0	0	269	293	175	175	193	193
me_s_55	229	229	221	221	266	266	227	227	198	201	259	259	277	279	171	171	183	205
me_s_56	229	229	227	230	266	266	227	227	201	201	0	0	277	279	169	169	191	207
me_s_57	229	229	230	230	266	266	227	227	192	198	261	261	267	275	169	177	183	193
me_s_58	229	229	221	236	266	266	227	227	192	198	267	271	267	277	171	171	183	195
me_s_59	229	229	221	230	266	266	227	227	201	201	261	269	267	277	169	171	193	201
me_s_6	0	0	221	233	266	266	227	227	0	0	0	0	0	0	175	191	0	0
me_s_60	229	229	221	227	266	266	227	227	201	201	261	271	269	275	171	171	183	201
me_s_7	232	232	236	236	266	266	227	227	198	201	259	273	0	0	175	181	193	193
me_s_8	229	229	236	236	266	266	227	227	192	192	243	243	269	283	171	171	0	0
me_s_9	229	229	230	230	266	266	227	227	201	201	273	273	267	267	169	175	193	201
qc_s_1	229	229	230	230	266	266	227	227	201	201	249	249	269	283	171	183	191	193
qc_s_10	229	229	233	233	266	266	227	227	177	201	267	273	263	281	179	179	193	203
qc_s_11	229	229	221	236	266	266	227	227	192	198	265	273	267	267	183	185	183	197
qc_s_12	229	229	236	236	263	263	227	227	192	201	273	277	279	281	173	183	183	207
qc_s_13	238	238	227	227	266	266	227	227	192	192	273	279	279	281	173	183	201	201
qc_s_14	232	232	227	233	266	266	227	227	198	198	0	0	269	279	173	173	191	203
qc_s_15	232	232	227	248	266	266	227	227	192	201	263	263	271	271	177	177	193	199
qc_s_16	238	238	230	236	263	266	227	227	192	201	275	277	271	283	183	183	183	199
qc_s_17	232	232	227	233	266	266	227	227	192	201	245	245	271	285	173	173	173	199
qc_s_18	229	229	236	242	266	266	227	227	201	201	273	277	271	279	171	183	171	197
qc_s_19	229	229	227	227	266	266	227	227	192	201	259	273	271	281	183	183	193	201
qc_s_2	229	229	239	239	266	266	227	227	177	201	273	277	269	269	171	183	191	199
qc_s_20	229	229	203	236	266	266	227	227	192	192	277	277	281	289	183	183	193	195
qc_s_21	229	229	230	236	266	266	227	227	192	210	277	277	273	281	183	183	205	207
qc_s_22	232	232	233	233	266	266	227	227	198	198	245	249	281	281	171	183	187	195
qc_s_23	229	229	221	230	266	266	227	227	198	198	265	273	269	287	171	179	191	191
qc_s_24	232	232	221	233	266	266	227	227	192	192	273	281	281	283	171	173	191	191
qc_s_25	229	229	230	230	266	266	227	227	198	198	267	277	0	0	171	171	197	205
qc_s_26	229	229	233	236	266	266	227	227	192	201	273	273	277	279	183	183	199	199
qc_s_27	232	232	233	236	266	266	227	227	192	192	249	273	269	273	171	183	209	211
qc_s_28	232	232	233	233	266	266	227	227	198	198	249	249	267	283	171	173	195	207
qc_s_29	229	229	221	230	266	266	227	227	198	198	249	273	269	279	183	183	183	199
qc_s_3	223	229	227	239	266	266	227	227	192	198	273	273	279	279	173	173	191	207
qc_s_30	229	229	221	221	263	263	227	227	192	192	265	275	279	279	171	183	193	193
qc_s_31	232	232	221	233	266	266	227	227	201	201	277	277	277	283	173	173	193	193
qc_s_32	232	232	221	236	266	266	227	227	192	192	273	273	269	283	171	183	181	207
qc_s_33	229	229	221	227	263	263	227	227	198	201	265	275	279	283	183	183	193	193
qc_s_34	229	229	230	236	266	266	227	227	192	201	265	277	269	269	175	183	183	193
qc_s_35	229	229	221	233	266	266	227	227	192	198	265	273	279	289	183	185	183	191
qc_s_36	238	238	227	227	266	266	227	227	192	210	279	279	263	281	177	177	193	201
qc_s_37	229	229	221	236	263	266	227	227	192	201	273	277	269	277	175	175	193	199
qc_s_38	223	229	230	236	263	263	227	227	192	192	273	273	263	269	183	183	199	203
qc_s_39	229	229	236	248	266	266	227	227	174	201	257	273	277	279	179	179	173	193
qc_s_4	229	229	233	239	266	266	227	227	192	201	273	275	261	271	183	191	189	191
qc_s_40	229	229	221	230	266	266	227	227	192	198	273	275	271	271	171	171	193	193
qc_s_41	229	229	236	236	266	266	227	227	198	201	273	273	281	281	183	183	193	201
qc_s_42	229	229	233	236	266	266	227	227	201	201	275	283	273	273	183	183	193	193
qc_s_43	244	244	236	236	266	266	227	227	198	201	277	277	273	273	183	183	193	193
qc_s_44	0	0	236	236	266	266	227	227	201	201	0	0	0	0	171	171	183	195
qc_s_45	241	241	221	236	263	263	227	227	192	210	265	277	281	281	183	183	173	183
qc_s_46	229	229	230	230	263	266	227	227	192	201	273	273	271	281	171	177	183	193
qc_s_47	232	232	221	236	266	266	227	227	201	201	249	277	281	281	177	177	193	199
qc_s_48	229	229	227	236	266	266	227	227	201	201	265	273	273	277	183	183	191	191
qc_s_49	229	229	203	239	263	263	227	227	192	198	277	277	279	279	171	173	183	191
qc_s_5	229	229	233	239	263	263	227	227	201	201	249	275	269	277	183	183	195	195
qc_s_50	229	229	227	239	266	266	227	227	192	198	263	277	261	267	173	183	199	199
qc_s_51	232	232	227	233	266	266	227	227	198	198	273	281	277	277	171	171	197	197
qc_s_52	229	229	227	239	266	266	227	227	192	201	249	273	269	279	173	177	183	193
qc_s_53	229	229	227	230	266	266	227	227	192	210	269	277	279	279	183	183	193	205
qc_s_54	229	229	230	239	266	266	227	227	192	192	269	277	273	277	171	173	197	209
qc_s_55	229	229	233	233	266	266	227	227	201	201	279	279	277	281	183	183	193	193
qc_s_56	229	229	227	239	266	266	227	227	201	201	271	277	259	281	173	173	193	195
qc_s_57	229	229	230	236	266	266	227	227	201	201	273	277	269	269	183	183	191	199
qc_s_58	229	229	224	236	266	266	227	227	201	201	273	275	279	279	183	183	191	207
qc_s_59	229	229	224	236	266	266	227	227	0	0	0	0	269	269	0	0	195	195
qc_s_6	229	229	227	239	266	266	227	227	192	198	263	277	269	283	183	183	183	193
qc_s_60	238	238	224	236	266	266	227	227	192	192	249	277	277	277	183	183	195	201
qc_s_7	0	0	227	227	266	266	227	227	201	201	279	279	0	0	171	183	191	205
qc_s_8	232	232	233	239	266	266	227	227	201	201	245	277	269	269	183	183	193	205
qc_s_9	232	232	227	239	257	266	227	227	201	201	265	273	269	273	171	171	179	195
nb_old_01	0	0	236	236	266	281	227	227	201	201	247	247	0	0	0	0	193	207
nb_old_02	229	229	224	236	266	266	227	227	198	198	0	0	277	281	0	0	183	193
nb_old_03	238	238	221	239	263	266	227	227	198	198	263	271	263	287	181	181	187	187
nb_old_04	229	229	230	236	266	266	227	227	201	201	271	271	275	275	169	181	193	199
nb_old_05	229	229	224	230	266	266	227	227	192	201	247	269	267	267	169	181	191	193
nb_old_06	238	238	239	239	263	266	227	227	192	201	267	267	281	291	0	0	189	189
nb_old_07	229	229	221	227	266	266	227	227	192	192	261	271	267	281	181	181	193	193
nb_old_08	229	229	221	236	266	266	227	227	201	201	263	271	267	279	181	181	183	193
nb_old_09	229	229	221	221	266	266	227	227	192	198	263	263	267	281	181	181	193	203
nb_old_10	235	235	233	239	266	266	227	227	198	198	269	269	257	285	179	179	179	181
nb_old_11	229	229	230	236	266	266	227	227	201	201	271	271	271	277	181	181	183	193
nb_old_12	229	238	221	236	266	266	227	227	198	198	271	275	277	277	0	0	193	197
nb_old_13	229	235	230	230	266	266	227	227	192	192	271	275	269	281	169	181	193	193
nb_old_14	229	229	236	236	266	266	227	227	198	198	271	271	269	277	181	181	185	193
nb_old_15	229	244	230	230	266	266	227	227	201	201	261	267	269	277	181	181	193	193
nb_old_16	229	235	221	236	266	266	227	227	198	198	263	263	269	269	181	181	185	211
nb_old_17	238	238	233	239	263	263	227	227	198	198	263	273	269	285	0	0	185	195
nb_old_18	238	238	218	239	266	266	227	227	198	198	243	243	263	265	0	0	189	191
nb_old_19	229	229	236	236	266	266	227	227	201	201	271	271	269	277	181	181	193	193
nb_old_20	229	229	221	230	266	266	227	227	192	201	271	275	267	271	0	0	193	193
nb_old_21	229	229	230	236	263	263	227	227	192	192	271	275	271	277	181	181	193	193
nb_old_22	229	229	221	233	266	266	227	227	201	201	263	263	277	279	181	181	193	195
nb_old_23	238	238	227	233	266	266	227	227	198	198	261	267	259	259	0	0	189	189
nb_old_24	0	0	0	0	266	266	227	227	0	0	0	0	267	281	181	181	193	193
nb_old_25	229	229	230	236	266	266	227	227	201	201	271	271	269	277	169	181	193	193
nb_old_26	229	229	221	227	266	266	227	227	198	201	273	273	267	277	181	181	195	201
nb_old_27	229	235	221	236	266	266	227	227	198	201	271	271	267	267	0	0	193	203
nb_old_28	229	229	230	236	266	266	227	227	198	201	269	269	269	285	181	181	185	193
nb_old_29	229	229	227	236	266	266	227	227	192	201	269	269	269	281	169	181	185	193
nb_old_30	232	232	230	236	266	266	227	227	198	198	273	273	267	281	171	181	193	201
nb_old_31	232	232	227	233	266	266	227	227	198	198	261	261	269	281	181	181	185	193
nb_old_32	229	229	236	236	263	263	227	227	201	201	271	271	261	281	181	181	185	193
nb_old_33	229	229	221	221	266	266	227	227	201	201	261	261	275	277	181	181	185	209
nb_old_34	229	229	233	236	266	266	227	227	192	201	0	0	269	269	0	0	185	193
nb_old_35	229	229	221	221	266	266	227	227	198	198	261	269	267	269	169	171	185	199
nb_old_36	229	229	221	236	266	266	227	227	201	201	273	275	269	277	181	181	193	201
nb_old_37	229	229	221	236	266	266	227	227	198	198	271	271	269	269	181	181	193	193
nb_old_38	229	229	230	230	266	266	227	227	192	192	271	275	267	269	171	181	185	193
nb_old_39	229	229	224	236	266	266	227	227	192	192	271	275	277	281	181	181	185	193
nb_old_40	229	229	221	236	266	266	227	227	192	201	263	271	269	277	171	181	193	201
nb_old_41	229	229	236	236	266	266	227	227	198	198	0	0	265	269	171	181	185	195
nb_old_42	229	229	221	236	266	266	227	227	192	201	263	271	277	285	171	177	181	193
nb_old_43	0	0	236	236	266	266	227	227	192	201	0	0	0	0	0	0	185	195
nb_old_44	229	229	221	236	266	266	227	227	198	201	263	271	269	281	181	201	193	199
nb_old_45	0	0	221	221	266	266	227	227	198	201	0	0	277	279	0	0	199	199
nb_old_46	229	229	227	236	266	266	227	227	192	192	271	271	277	279	181	181	185	193
nb_old_47	229	229	221	236	266	266	227	227	201	201	273	273	281	281	171	181	193	201
nb_old_48	229	229	221	236	266	266	227	227	201	201	271	271	267	287	181	181	193	215
nb_old_49	229	229	236	236	266	266	227	227	201	201	271	271	277	281	181	185	209	209
nb_old_50	0	0	221	221	266	266	227	227	201	201	271	271	0	0	0	0	193	195
nb_old_51	229	229	221	236	266	266	227	227	192	198	271	271	269	279	181	181	185	193
nb_old_52	229	229	230	236	266	266	227	227	192	201	275	275	269	279	181	181	185	185
nb_old_53	229	229	221	221	266	266	227	227	198	198	271	271	267	267	181	181	193	193
nb_old_54	229	229	227	227	266	266	227	227	192	198	263	263	269	269	181	181	193	193
nb_old_55	229	229	233	239	266	266	227	227	192	201	273	275	269	269	181	181	195	199
nb_old_56	229	229	221	221	266	266	227	227	0	0	0	0	0	0	181	181	199	199
nb_old_57	229	229	230	236	266	266	227	227	201	201	271	271	277	277	181	181	183	199
nb_old_58	229	229	221	236	266	266	227	227	201	201	0	0	277	277	151	181	195	197
nb_old_59	229	229	221	236	266	266	227	227	192	201	271	271	277	277	181	181	193	193
nb_old_60	229	229	230	236	266	266	227	227	192	192	271	275	265	269	179	181	193	193
ns_old_01	229	238	221	233	266	266	227	227	192	201	263	271	269	277	169	175	193	205
ns_old_02	229	229	221	221	266	266	227	227	201	201	263	271	267	277	171	181	193	205
ns_old_03	229	229	236	236	266	266	227	227	201	201	271	273	277	277	181	181	185	193
ns_old_04	229	229	218	236	266	266	227	227	192	201	0	0	269	277	0	0	193	193
ns_old_05	229	229	221	221	266	266	227	227	192	201	263	263	261	267	163	181	197	197
ns_old_06	229	232	233	233	269	269	227	227	192	198	247	271	269	281	181	201	201	201
ns_old_07	229	238	236	236	266	266	227	227	192	198	275	275	277	277	169	169	201	209
ns_old_08	0	0	221	236	266	266	0	0	192	192	0	0	0	0	0	0	189	193
ns_old_09	229	238	221	233	266	266	227	227	192	192	247	247	277	277	181	181	193	193
ns_old_10	229	229	230	236	266	266	227	227	192	192	243	273	267	269	169	181	185	193
ns_old_11	229	232	218	230	266	266	227	227	192	192	263	263	279	293	181	181	185	185
ns_old_12	229	229	236	236	266	266	227	227	192	201	275	275	269	287	169	181	193	193
ns_old_13	229	229	236	236	266	266	227	227	198	201	271	275	273	277	181	201	193	193
ns_old_14	229	229	230	236	263	266	227	227	192	198	269	273	277	279	181	181	185	193
ns_old_15	229	229	227	236	266	266	227	227	0	0	275	275	277	281	181	181	189	209
ns_old_16	229	229	227	236	266	266	227	227	198	198	0	0	267	281	181	181	193	195
ns_old_17	229	229	221	236	266	266	227	227	192	192	265	275	277	277	199	201	185	201
ns_old_18	229	229	236	236	266	266	227	227	198	198	0	0	277	277	0	0	195	207
ns_old_19	229	229	236	236	266	266	227	227	192	192	273	275	277	293	181	181	193	193
ns_old_20	229	229	236	236	266	266	227	227	192	192	273	275	277	293	181	181	193	193
ns_old_21	229	229	236	236	266	266	227	227	192	198	275	277	267	277	181	181	193	193
ns_old_22	232	232	221	236	266	266	227	227	192	192	263	271	279	279	169	181	183	209
ns_old_23	229	229	227	236	266	266	227	227	192	192	271	277	267	271	181	185	195	195
ns_old_24	229	229	236	236	266	266	227	227	192	201	261	275	277	279	169	181	185	193
ns_old_25	229	229	230	236	266	266	227	227	192	192	243	275	267	267	169	169	201	201
ns_old_26	229	229	230	236	266	266	227	227	198	198	269	273	265	277	0	0	207	207
ns_old_27	232	232	230	236	266	266	227	227	198	198	271	271	267	277	169	201	185	193
ns_old_28	229	232	221	236	266	266	227	227	192	198	269	271	279	283	181	181	205	205
ns_old_29	229	229	236	236	266	266	227	227	198	198	271	275	275	293	199	201	185	185
ns_old_30	229	232	221	236	266	266	227	227	198	198	247	275	279	279	181	201	193	195
ns_old_31	229	229	233	233	269	269	227	227	0	0	0	0	277	279	0	0	193	193
ns_old_32	229	229	230	248	266	266	227	227	198	201	273	287	277	277	181	181	189	199
ns_old_33	229	232	233	236	266	266	227	227	192	198	0	0	277	281	181	201	189	209
ns_old_34	229	229	236	242	266	266	227	227	198	198	247	271	267	281	191	199	197	197
ns_old_35	0	0	221	236	266	266	227	227	0	0	0	0	0	0	0	0	193	193
ns_old_36	229	229	221	221	266	266	227	227	201	201	273	273	277	279	169	181	189	193
ns_old_37	232	232	227	230	266	266	227	227	192	201	271	275	277	277	181	181	193	193
ns_old_38	229	229	221	227	266	266	227	227	201	201	263	271	261	277	169	181	205	209
ns_old_39	229	229	221	236	263	266	227	227	192	198	271	273	267	277	181	181	193	197
ns_old_40	232	232	230	230	266	266	227	227	198	198	0	0	269	281	169	181	193	195
ns_old_41	229	232	236	236	266	269	227	227	192	192	267	271	279	279	169	181	193	195
ns_old_42	229	229	221	236	266	266	227	227	201	201	261	271	277	277	181	201	185	195
ns_old_43	229	229	236	236	266	266	227	227	192	192	271	271	277	277	169	181	195	209
ns_old_44	229	229	221	227	266	266	227	227	201	201	263	263	277	277	185	201	199	209
ns_old_45	229	232	233	233	266	266	227	227	0	0	243	271	277	277	181	181	185	195
ns_old_46	229	229	218	221	266	266	227	227	201	201	243	271	277	279	181	181	185	193
ns_old_47	229	229	221	230	266	266	227	227	0	0	271	273	267	277	169	181	185	209
ns_old_48	229	229	236	236	266	266	227	227	201	201	275	275	267	277	177	181	193	193
ns_old_49	229	229	227	230	266	266	227	227	192	210	263	271	267	267	181	201	193	203
ns_old_50	229	229	221	233	266	266	227	227	192	210	243	273	267	267	181	201	193	193
ns_old_51	229	229	227	236	266	266	227	227	192	192	0	0	277	281	181	181	193	197
ns_old_52	229	229	230	236	266	266	227	227	198	198	271	271	0	0	0	0	203	203
ns_old_53	229	232	227	233	266	266	227	227	201	201	261	271	265	281	171	181	183	209
ns_old_54	229	229	221	236	266	266	227	227	192	198	271	273	269	277	171	171	193	199
ns_old_55	0	0	0	0	266	266	0	0	198	198	0	0	0	0	0	0	0	0
ns_old_56	229	229	221	233	266	266	227	227	192	201	271	275	277	277	169	169	193	193
ns_old_57	229	232	221	230	0	0	227	227	192	201	263	271	267	277	181	181	193	193
ns_old_58	229	229	227	236	260	266	227	227	0	0	0	0	277	279	181	181	183	195
ns_old_59	229	229	236	236	266	266	227	227	192	192	255	255	273	277	181	181	193	193
ns_old_60	229	229	221	230	266	266	227	227	198	198	271	271	273	273	181	191	195	197
nl_s_1	232	232	233	233	266	266	227	227	192	192	247	247	271	289	181	199	191	205
nl_s_10	232	232	230	230	269	269	227	227	192	210	0	0	277	279	181	181	201	205
nl_s_11	0	0	0	0	260	266	227	227	192	210	0	0	0	0	169	181	0	0
nl_s_12	232	232	230	230	266	266	227	227	198	198	249	249	275	277	199	199	195	197
nl_s_13	238	241	230	236	266	266	227	227	192	192	271	271	281	291	175	175	203	203
nl_s_14	0	0	233	233	266	266	227	227	198	198	249	249	283	285	181	181	209	211
nl_s_15	232	238	224	230	266	266	227	227	192	198	243	243	277	285	169	181	193	197
nl_s_16	232	241	224	230	266	266	227	227	201	201	247	271	277	281	181	181	203	203
nl_s_17	232	232	230	230	266	266	227	227	0	0	0	0	273	279	169	199	209	209
nl_s_18	232	238	203	230	266	266	227	227	195	195	0	0	265	273	181	199	195	195
nl_s_19	232	241	224	236	266	266	227	227	195	195	243	249	257	265	181	181	193	205
nl_s_2	229	241	230	242	266	266	227	227	192	198	0	0	271	283	169	199	205	205
nl_s_20	0	0	230	236	0	0	227	227	201	201	0	0	0	0	181	181	209	209
nl_s_21	229	232	224	230	266	266	227	227	201	201	247	253	265	277	171	181	195	195
nl_s_22	238	238	221	230	266	266	227	227	192	192	247	247	265	277	181	181	193	207
nl_s_23	232	232	224	236	266	266	227	227	198	198	247	247	265	265	181	181	199	203
nl_s_24	232	232	230	233	266	266	227	227	192	198	247	247	283	283	181	181	211	213
nl_s_25	229	229	230	230	266	266	227	227	192	192	243	247	277	277	0	0	193	201
nl_s_26	232	232	218	230	266	266	227	227	192	210	0	0	261	279	181	181	193	193
nl_s_27	229	229	230	230	266	266	227	227	198	198	0	0	275	275	181	181	193	193
nl_s_28	232	232	224	224	263	266	227	227	195	201	243	243	265	275	181	181	211	211
nl_s_29	232	232	230	200	266	266	227	227	192	198	249	269	279	287	0	0	189	189
nl_s_3	232	232	233	233	266	266	227	227	192	198	247	263	279	279	181	181	205	207
nl_s_30	232	238	224	230	266	266	227	227	195	195	273	273	265	279	181	181	187	207
nl_s_31	232	232	230	200	266	266	227	227	195	201	243	243	277	289	181	181	193	209
nl_s_32	232	232	230	230	266	266	227	227	195	201	243	243	277	283	181	181	185	207
nl_s_33	232	232	230	236	266	266	227	227	192	201	249	271	269	273	181	181	189	189
nl_s_34	232	232	224	230	263	266	227	227	174	198	249	281	267	281	181	181	191	191
nl_s_35	229	241	224	236	266	266	227	227	192	198	243	279	283	287	181	181	193	203
nl_s_36	223	232	224	230	266	266	227	227	192	198	271	271	267	281	0	0	211	213
nl_s_37	232	238	224	230	266	266	227	227	192	192	247	273	267	271	0	0	197	209
nl_s_38	232	241	230	230	266	266	227	227	192	198	0	0	267	277	181	181	0	0
nl_s_39	229	232	230	230	266	266	227	227	192	198	243	247	281	281	181	181	203	203
nl_s_4	229	238	203	233	266	266	227	227	198	198	279	279	285	291	181	199	205	205
nl_s_40	232	238	230	230	266	266	227	227	192	210	247	247	265	269	173	173	203	203
nl_s_41	232	232	218	230	263	263	227	227	198	198	243	243	257	281	171	181	185	207
nl_s_42	244	244	200	200	266	266	227	227	192	198	0	0	281	281	169	169	193	205
nl_s_43	226	232	224	230	266	266	227	227	198	198	0	0	267	273	181	181	191	205
nl_s_44	232	238	224	230	266	266	227	227	174	198	243	273	261	285	0	0	195	195
nl_s_45	0	0	224	224	266	266	227	227	198	198	0	0	273	273	181	181	0	0
nl_s_46	232	232	227	233	266	266	227	227	192	192	0	0	259	259	181	181	0	0
nl_s_47	232	232	236	242	266	266	227	227	192	198	0	0	273	277	0	0	209	209
nl_s_48	232	232	224	236	266	266	227	227	198	198	243	243	275	277	181	181	209	209
nl_s_49	238	238	230	230	266	266	227	227	198	198	0	0	255	273	181	181	0	0
nl_s_5	229	232	236	236	266	266	227	227	195	201	0	0	277	277	181	199	0	0
nl_s_50	232	232	230	230	266	266	227	227	192	192	0	0	277	279	181	181	201	207
nl_s_51	232	238	224	230	266	266	227	227	192	192	243	243	265	267	0	0	187	195
nl_s_52	0	0	0	0	0	0	0	0	0	0	0	0	0	0	181	181	0	0
nl_s_53	229	232	230	230	263	263	227	227	192	198	247	247	273	279	181	181	193	209
nl_s_54	238	238	224	230	266	266	227	227	192	192	245	245	271	291	181	181	199	209
nl_s_55	241	241	230	230	266	266	227	227	198	210	241	263	273	277	177	177	205	207
nl_s_56	229	232	206	230	269	269	227	227	174	201	245	277	281	285	181	181	193	193
nl_s_57	238	244	230	230	266	266	227	227	201	201	247	273	275	279	181	181	193	193
nl_s_58	232	238	230	200	266	266	227	227	192	198	247	247	263	285	181	181	189	199
nl_s_59	232	232	230	200	266	266	227	227	198	198	275	275	279	281	169	169	187	205
nl_s_6	232	241	209	236	266	266	227	227	195	201	0	0	261	271	0	0	197	203
nl_s_60	232	232	230	200	0	0	227	227	192	198	247	249	263	285	181	181	199	201
nl_s_7	232	232	224	233	266	266	227	227	192	198	245	245	277	281	169	199	211	213
nl_s_8	232	232	230	230	266	266	227	227	198	198	0	0	279	291	181	181	0	0
nl_s_9	232	232	224	230	266	266	227	227	0	0	247	247	261	279	181	181	197	207
mb_s_01	238	241	224	236	266	266	227	227	198	210	245	283	271	283	0	0	0	0
mb_s_02	229	244	215	230	266	266	227	227	0	0	245	283	265	271	189	189	183	205
mb_s_03	232	232	227	227	266	266	227	227	192	198	247	277	267	283	169	173	193	193
mb_s_04	232	238	227	230	266	266	227	227	198	210	247	253	267	277	169	177	183	199
mb_s_05	232	232	224	224	266	266	227	227	192	192	247	269	275	279	173	175	193	193
mb_s_06	229	232	224	230	266	266	227	227	198	198	247	247	273	283	169	169	183	195
mb_s_07	229	232	224	227	266	266	227	227	198	198	247	251	275	277	173	175	193	193
mb_s_08	232	238	236	236	266	266	227	227	192	192	251	275	259	281	173	175	193	193
mb_s_09	229	238	224	233	266	266	227	227	192	192	247	273	273	275	169	169	183	193
mb_s_10	232	232	224	236	263	266	227	227	0	0	247	273	273	279	171	171	193	193
mb_s_11	232	244	224	230	266	266	227	227	198	198	273	287	279	279	169	171	195	201
mb_s_12	238	241	230	230	266	266	227	227	192	198	247	247	277	277	175	175	193	193
mb_s_13	0	0	230	230	263	263	227	227	192	198	245	273	279	281	175	175	201	201
mb_s_14	232	232	224	227	266	266	227	227	192	192	245	245	281	281	169	169	203	207
mb_s_15	232	238	224	230	266	266	227	227	192	198	247	251	271	279	169	171	185	193
mb_s_16	232	238	224	224	266	266	227	227	198	216	0	0	267	279	169	169	185	199
mb_s_17	232	232	230	230	266	266	227	227	198	219	251	281	273	285	173	175	185	193
mb_s_18	232	232	224	224	266	266	227	227	198	219	251	279	267	269	167	169	185	207
mb_s_19	0	0	230	230	0	0	227	227	0	0	251	251	0	0	169	169	193	193
mb_s_20	232	232	224	230	266	266	227	227	198	210	251	251	267	283	169	171	185	199
mb_s_21	232	232	230	230	266	266	227	227	192	198	251	251	283	283	169	169	185	193
mb_s_22	232	232	200	227	266	266	227	227	192	192	247	247	261	279	169	169	193	193
mb_s_23	232	238	230	230	266	266	227	227	198	210	247	247	271	281	171	171	0	0
mb_s_24	232	232	200	218	266	266	227	227	180	192	251	251	261	277	169	169	0	0
mb_s_25	232	238	206	230	266	266	227	227	198	210	245	245	271	281	171	183	193	197
mb_s_26	0	0	224	230	266	266	227	227	198	198	249	249	0	0	171	171	189	193
mb_s_27	238	238	230	230	266	266	227	227	0	0	249	267	279	285	171	171	0	0
mb_s_28	229	232	224	230	263	263	227	227	210	210	279	279	269	277	169	171	193	193
mb_s_29	232	232	230	230	266	266	227	227	0	0	245	245	279	291	169	169	185	185
mb_s_30	229	232	230	230	266	266	227	227	192	198	251	251	265	281	169	169	185	193
mb_s_31	238	238	224	230	266	266	227	227	0	0	251	277	265	289	169	191	189	193
mb_s_32	229	229	230	230	266	266	227	227	192	192	245	245	267	267	171	171	183	183
mb_s_33	232	232	230	230	266	266	227	227	198	216	245	251	279	281	171	175	191	195
mb_s_34	232	238	200	230	266	266	227	227	0	0	245	281	265	281	169	169	183	183
mb_s_35	232	232	224	230	266	266	227	227	198	216	247	247	275	293	177	191	201	203
mb_s_36	232	238	227	227	266	266	227	227	192	192	247	247	267	271	191	191	183	183
mb_s_37	232	232	224	230	266	266	227	227	198	216	247	251	265	267	169	169	189	193
mb_s_38	232	238	224	230	266	266	227	227	192	198	251	271	273	275	169	169	193	203
mb_s_39	232	232	224	230	266	266	227	227	198	198	251	279	275	285	169	169	183	193
mb_s_40	238	241	218	224	266	266	227	227	192	192	251	281	263	285	175	175	189	193
mb_s_41	232	244	0	0	266	266	227	227	0	0	253	253	283	289	175	175	183	207
mb_s_42	232	238	200	230	266	266	227	227	192	198	251	277	275	281	169	191	195	199
mb_s_43	232	232	224	230	266	266	227	227	198	198	251	271	275	277	169	171	193	197
mb_s_44	232	232	230	230	263	263	227	227	192	213	247	251	275	283	169	183	193	201
mb_s_45	232	232	0	0	266	266	227	227	198	198	277	277	283	285	167	169	193	205
mb_s_46	238	241	218	230	266	266	227	227	198	198	251	251	285	287	171	171	205	205
mb_s_47	232	244	230	236	266	266	227	227	198	198	251	251	279	281	169	169	0	0
mb_s_48	232	238	0	0	266	266	227	227	192	198	247	251	265	281	169	169	193	215
mb_s_49	232	238	230	236	266	266	227	227	192	198	247	247	275	289	167	169	193	201
mb_s_50	232	238	200	233	266	266	227	227	192	192	247	253	273	277	169	169	183	183
mb_s_51	232	238	224	230	266	269	227	227	198	198	247	247	279	281	167	169	193	193
mb_s_52	232	232	0	0	266	266	227	227	198	204	247	247	275	281	183	189	195	203
mb_s_53	232	238	230	230	263	263	227	227	198	198	245	247	277	281	167	169	193	201
mb_s_54	229	238	230	230	266	266	227	227	198	198	273	279	265	277	169	169	193	193
mb_s_55	232	244	224	230	266	266	227	227	192	210	271	287	269	281	169	169	193	193
mb_s_56	229	232	224	230	266	266	227	227	198	210	247	249	265	285	169	189	0	0
mb_s_57	232	232	227	230	263	269	227	227	192	198	249	273	279	283	173	173	209	215
mb_s_58	232	232	200	230	266	266	227	227	198	204	249	279	271	281	167	167	195	205
mb_s_59	232	232	227	230	266	266	227	227	210	210	249	279	259	281	171	171	205	205
mb_s_60	238	238	230	230	266	266	227	227	0	0	249	279	263	297	177	177	0	0
